# Supplementary material for: Comparative Metabolomics of Small Molecules Specifically Expressed in the Dorsal or Ventral Marginal Zones in Vertebrate Gastrula
Source: Metabolites. 2022 Jun 20;12(6):566. doi: 10.3390/metabo12060566 (PMC9229639; doi:10.3390/metabo12060566)
Supplement: Supplementary file 1 [file metabolites-12-00566-s001.zip]

Archive with 2 entries (2 files):
- Supplementary Materials_Figures S1-S2.pdf
- Supplementary Materials_Tables S1-S2.xlsx
